# Supplementary material for: Integrating health belief model and theory of planned behavior to assess COVID-19 vaccine acceptance among urban slum people in Bangladesh
Source: PLoS One. 2023 Dec 20;18(12):e0290412. doi: 10.1371/journal.pone.0290412 (PMC10732453; doi:10.1371/journal.pone.0290412)
Supplement: S1 Data — (XLSX) [file pone.0290412.s001.xlsx]

## Sheet: Totala data
1.Gender (M=1,F=2)	2.Age	3.Marital status(Single=1,Married=2, Divorced=3)	4.Education(No formal education=1,Primary =2, SSC=3, College or higher=4)	5.Occupation(Unemployed=1,Student=2,Worker=3,Day labor=4, Small business=5,Housewife=6)	6.Family type(Nuclear=1,Joint=2)	7.Monthly family income(>5000=1,5001-10000=2,10001-15000=3,>15000=4)	8.Tested positive for COVID-19?(Y=1,N=0)	Height	Weight (kg)	Height (m)	9. BMI	10.Long standing illness(Y=1,N=0)	11.Health condition (Very good=1,Good=2,Fair=3,Bad=4,Very bad=5)	12.Habit of smoking?(Y=1,N=0 Not Now=2)	13.Completed your childhood vaccinations(Y=1,N=0)	14.1.Trust in health authorities in control COVDI-19.I trust in country's health authorities (Not at all=1,Little=2,Medium=3,High=4,Very High=5)	14.2.Trust in health authorities in control COVDI-19.I trust in healthcare staff for COVID-19 control (Not at all=1,Little=2,Medium=3,High=4,Very High=5)	15.Will you take the Covid-19 Vaccine when it becomes available(Y=1,N=0)	16.Tell us why would you refuse/hesitate to take vaccine? I do not need vaccine because I am healthy and low risk for infection- Yes=1, No=0	16.Tell us why would you refuse/hesitate to take vaccine? Natural immunity lasts longer than a vaccination- Yes=1, No=0	16.Tell us why would you refuse/hesitate to take vaccine?I prefer other people get vaccine first- Yes=1, No=0	16.Tell us why would you refuse/hesitate to take vaccine?Doubt in vaccine effectiveness- Yes=1, No=0	16.Tell us why would you refuse/hesitate to take vaccine? Fear of the unknown effects of vaccines in the future- Yes=1, No=0	16.Tell us why would you refuse/hesitate to take vaccine? I have contradictions to the vaccine (e.g. allergy, high blood pressure, diabetes)- Yes=1, No=0	16.Tell us why would you refuse/hesitate to take vaccine? Insufficient information regarding the vaccine- Yes=1, No=0	16.Tell us why would you refuse/hesitate to take vaccine? The financial cost hindrance if the vaccine is not free- Yes=1, No=0	16.Tell us why would you refuse/hesitate to take vaccine? Religious beliefs- Yes=1, No=0	20.Perceived susceptibility-I may get infected if I do not COVID-19 vaccinated(Strongly disagree=1,Disagree=2,Neutral=3,Agree=4,Strongly agree=5)	20.Perceived susceptibility-My family may get infected if they do not COVID-19 vaccinated(Strongly disagree=1,Disagree=2,Neutral=3,Agree=4,Strongly agree=5)	21.Perceived severity-Complications from COVID-19 are very serious(Strongly disagree=1,Disagree=2,Neutral=3,Agree=4,Strongly agree=5)	21.Perceived severity-Recovering from the COVID-19 is very high(Strongly disagree=1,Disagree=2,Neutral=3,Agree=4,Strongly agree=5)	22.Perceived benefits-The vaccine will reduce my fear of contagion(Strongly disagree=1,Disagree=2,Neutral=3,Agree=4,Strongly agree=5)	22.Perceived benefits-The vaccine will be highly effective to prevent the spread of COVID(Strongly disagree=1,Disagree=2,Neutral=3,Agree=4,Strongly agree=5)	23.Perceived barriers-COVID-19 vaccine would have possible side effects(Strongly disagree=1,Disagree=2,Neutral=3,Agree=4,Strongly agree=5)	23.Perceived barriers-I am doubtful about the efficacy of the COVID-19 vaccine(Strongly disagree=1,Disagree=2,Neutral=3,Agree=4,Strongly agree=5)	24.Cues to action-I would take vaccine if recommended by Doctor(Strongly disagree=1,Disagree=2,Neutral=3,Agree=4,Strongly agree=5)	24.Cues to action-I would take vaccine if recommended by Public figure/political leader(Strongly disagree=1,Disagree=2,Neutral=3,Agree=4,Strongly agree=5)	24.Cues to action-I would take vaccine if Ministry of Health publish any guideline(Strongly disagree=1,Disagree=2,Neutral=3,Agree=4,Strongly agree=5)	24.Cues to action-I would take vaccine if recommended by family/friends(Strongly disagree=1,Disagree=2,Neutral=3,Agree=4,Strongly agree=5)	25.What do you think about the COVID19 Vaccine-Getting vaccinated is a tedious and time consuming process(Strongly disagree=1,Disagree=2,Neutral=3,Agree=4,Strongly agree=5)	25.What do you think about the COVID19 Vaccine-I think COVID-19 vaccine probably will not work(Strongly disagree=1,Disagree=2,Neutral=3,Agree=4,Strongly agree=5)	25.Subjective Norms(Strongly disagree=1,Disagree=2,Neutral=3,Agree=4,Strongly agree=5)	25. PBC(Strongly disagree=1,Disagree=2,Neutral=3,Agree=4,Strongly agree=5)	25. Self-efficacy (Strongly disagree=1,Disagree=2,Neutral=3,Agree=4,Strongly agree=5)
2	35	2	1	4	1	2	0	4.8	45	1.46304	21.0233	0	2	0	0	2	2	1	0	0	0	0	0	0	0	1	0	4	5	4	3	3	3	2	2	2	2	2	2	4	4	4	3	2
2	25	2	1	1	1	3	1	5	50	1.524	21.5278	0	2	0	0	3	2	0	0	0	0	0	1	0	1	0	0	2	3	4	4	4	3	3	2	4	4	4	5	3	3	4	2	5
2	22	2	3	6	1	3	0	5.1	46	1.55448	19.0365	0	1	0	1	5	5	0	0	0	0	0	0	0	0	0	1	1	1	5	5	5	1	1	1	5	1	5	1	1	1	5	5	5
2	50	2	1	3	1	2	0	4.8	60	1.46304	28.031	1	3	0	1	1	1	0	0	1	0	1	1	1	1	0	0	1	1	4	3	1	1	1	1	1	1	1	1	3	5	1	5	1
2	21	2	2	6	1	3	0	4.7	42	1.43256	20.4656	0	2	0	1	3	3	0	0	0	0	0	1	0	1	0	0	1	1	4	4	3	3	2	2	4	2	2	2	4	4	4	4	2
2	35	2	2	3	1	4	0	5	40	1.524	17.2223	0	2	0	0	4	4	1	0	0	0	0	0	0	0	0	0	3	3	3	3	3	3	4	4	4	4	4	4	3	2	4	4	1
2	19	2	2	6	2	2	0	5.2	60	1.58496	23.8844	0	1	0	1	5	5	1	0	0	0	0	0	0	0	0	0	1	1	5	5	5	5	1	5	5	1	1	5	1	1	5	5	5
2	36	2	2	3	1	1	0	4.3	45	1.31064	26.1966	0	4	0	1	3	3	0	0	0	0	0	1	0	0	1	0	1	1	2	5	4	3	2	2	4	2	2	2	4	3	3	4	3
2	35	2	1	3	1	2	0	5.4	56	1.64592	20.6714	1	3	0	1	4	4	1	0	0	0	0	0	0	0	0	0	4	4	3	3	3	3	3	4	4	4	4	4	2	2	4	4	4
2	40	2	1	3	1	2	0	4.5	45	1.3716	23.9198	0	1	0	1	3	4	1	0	0	0	0	0	0	0	0	0	3	3	3	4	4	3	2	3	5	5	5	5	4	3	3	5	4
1	42	2	1	1	1	2	0	4.9	55	1.49352	24.657	1	4	1	0	2	3	1	0	0	0	0	0	0	0	0	0	1	1	2	4	4	3	2	2	4	2	2	2	4	3	3	4	3
2	24	2	3	6	1	3	0	5.3	75	1.61544	28.7395	0	1	0	0	5	5	1	0	0	0	0	0	0	0	0	0	5	1	5	5	5	5	1	5	5	1	5	5	1	4	4	1	1
2	30	2	2	1	1	3	0	5	56	1.524	24.1112	0	3	0	1	3	3	1	0	0	0	0	0	0	0	0	0	4	4	2	2	3	3	3	4	4	4	4	4	2	2	4	4	4
2	19	2	1	3	1	1	0	4.9	43	1.49352	19.2773	0	1	0	1	5	5	1	0	0	0	0	0	0	0	0	0	3	3	4	5	4	4	2	4	1	1	1	1	3	2	4	3	2
1	55	2	1	4	1	2	0	5.4	72	1.64592	26.5776	0	1	1	1	3	3	1	0	0	0	0	0	0	0	0	0	4	3	4	5	4	4	2	3	5	4	4	4	4	2	4	4	2
2	50	2	1	4	1	2	0	5.2	50	1.58496	19.9037	1	2	0	0	5	5	0	0	0	0	0	0	1	0	0	0	5	5	5	5	1	5	1	1	5	1	1	5	1	1	1	5	1
2	33	2	2	1	2	4	0	5	50	1.524	21.5278	0	3	0	0	2	2	1	0	0	0	0	0	0	0	0	0	4	3	3	3	3	3	2	3	3	3	3	4	4	3	3	2	2
1	45	2	4	5	1	4	0	5.6	78	1.70688	26.7725	1	2	1	1	5	5	1	0	0	0	0	0	0	0	0	0	4	4	4	5	4	4	2	4	1	1	1	1	5	1	4	4	4
1	25	2	2	3	1	2	0	5.6	48	1.70688	16.4754	0	2	0	1	4	4	1	0	0	0	0	0	0	0	0	0	4	3	4	4	5	4	2	3	5	4	4	4	4	4	4	4	3
2	60	2	1	6	2	4	0	4.9	50	1.49352	22.4155	1	3	0	1	1	5	0	1	0	0	0	0	1	1	0	0	1	5	5	5	1	1	1	5	1	1	1	1	5	5	5	5	1
1	30	2	2	4	1	1	0	5.1	60	1.55448	24.8302	1	4	0	1	2	3	1	0	0	0	0	0	1	0	0	0	4	5	5	4	4	4	2	4	4	4	4	4	2	4	4	4	2
2	35	2	1	4	1	1	0	5.1	49	1.55448	20.278	0	2	0	1	3	3	1	0	0	0	0	0	0	0	0	0	4	3	3	3	4	4	2	3	4	4	4	4	4	4	4	3	3
2	22	2	2	3	1	2	0	5	42	1.524	18.0834	0	2	0	1	4	4	1	0	0	0	0	0	0	0	0	0	4	4	5	5	4	4	2	4	1	1	1	1	3	2	4	4	3
2	22	2	2	6	2	3	0	5.2	46	1.58496	18.3114	0	2	0	1	4	5	1	0	0	0	0	0	0	0	0	0	5	1	5	5	5	5	5	5	5	1	1	5	1	1	5	5	5
2	22	2	2	3	1	3	0	4.9	55	1.49352	24.657	0	2	0	1	2	4	1	0	0	0	0	0	0	0	0	0	3	3	3	3	3	3	2	2	4	4	4	4	2	3	5	4	2
1	43	2	2	4	1	3	0	5.3	65	1.61544	24.9076	0	1	0	1	3	4	1	0	0	0	0	0	0	0	0	0	1	1	2	5	3	2	2	2	5	5	4	4	4	4	3	4	2
2	20	2	3	6	1	2	0	5.1	57	1.55448	23.5887	1	1	0	1	4	5	1	0	0	0	0	0	0	0	0	0	5	5	5	5	5	5	1	5	5	1	5	5	5	1	5	5	5
1	36	2	2	3	1	2	0	5.7	61	1.73736	20.2093	0	2	1	1	3	4	0	0	1	0	0	1	0	1	1	0	4	4	4	4	4	4	2	2	4	4	3	4	4	4	3	4	2
1	36	2	3	3	1	2	1	3.6	57	1.09728	47.3413	1	3	1	1	4	3	1	0	0	0	0	0	0	0	0	0	4	4	3	4	4	4	3	4	4	4	3	4	4	3	4	4	3
2	40	2	1	4	1	4	0	5.2	56	1.58496	22.2921	0	1	0	0	5	5	1	0	0	0	0	0	0	0	0	0	5	1	5	5	5	5	2	5	5	5	5	5	1	1	5	5	5
2	25	2	1	6	1	2	0	4.6	49	1.40208	24.9259	1	2	0	1	5	5	1	0	0	0	0	0	0	0	0	0	4	4	4	3	4	5	2	2	5	5	4	4	4	5	4	4	2
1	23	1	4	3	1	4	0	5.4	49	1.64592	18.0875	0	1	1	1	4	4	1	0	0	0	0	0	0	0	0	0	2	2	4	4	3	4	2	4	1	1	1	1	5	5	4	5	1
1	40	2	2	3	1	2	0	5.4	60	1.64592	22.148	1	2	0	1	3	3	1	0	0	0	0	0	0	0	0	0	4	4	4	4	5	4	2	2	4	4	4	4	5	2	2	4	4
1	36	2	2	3	1	2	0	5.6	54	1.70688	18.5348	1	2	1	1	4	3	1	0	0	0	0	0	0	0	0	0	4	3	4	4	3	3	3	2	4	3	4	3	5	3	3	5	1
2	32	2	2	3	1	4	0	5.4	48	1.64592	17.7184	0	2	0	1	4	4	1	0	0	0	0	0	0	0	0	0	3	4	4	4	3	4	2	2	5	4	4	4	4	3	4	4	2
2	22	2	3	1	2	4	0	5	64	1.524	27.5556	0	2	0	1	3	4	1	0	0	0	0	0	0	0	0	0	3	3	3	3	3	2	2	4	4	4	4	4	2	3	4	4	2
2	25	2	2	6	1	2	0	4.9	40	1.49352	17.9324	1	2	0	1	3	3	1	0	0	0	0	0	0	0	0	0	4	4	4	4	4	4	1	2	1	1	1	1	4	2	4	2	3
2	35	2	1	4	1	2	0	5.3	63	1.61544	24.1412	0	1	0	0	1	1	1	0	0	0	0	0	0	0	0	0	1	5	1	1	5	5	1	3	5	1	5	5	5	1	4	4	5
1	55	2	1	4	1	2	0	5	45	1.524	19.375	1	3	1	1	3	3	0	0	0	0	0	0	0	0	1	1	3	3	4	3	4	3	2	3	5	4	4	4	4	4	3	4	2
2	35	2	1	3	1	2	0	5.1	55	1.55448	22.7611	0	1	0	1	4	4	1	0	0	0	0	0	0	0	0	0	4	4	4	3	4	3	3	3	4	4	3	4	4	4	4	3	2
1	35	2	1	3	1	2	0	5.4	65	1.64592	23.9936	0	1	1	1	3	4	1	0	0	0	0	0	0	0	0	0	4	4	4	3	3	3	2	2	5	5	4	5	3	3	3	4	3
1	20	2	2	3	1	3	0	5.5	57	1.6764	20.2824	0	1	1	0	4	4	1	0	0	0	0	0	0	0	0	0	2	2	4	4	3	3	2	2	1	1	1	1	4	4	4	5	2
1	35	2	2	4	1	2	0	5.4	65	1.64592	23.9936	0	1	1	1	4	4	1	0	0	0	0	0	0	0	0	0	4	4	3	4	4	4	2	2	4	3	4	3	3	4	3	4	2
1	35	2	1	3	1	2	0	5.4	65	1.64592	23.9936	0	1	1	1	4	4	1	0	0	0	0	0	0	0	0	0	4	3	4	4	3	3	3	2	3	4	3	4	4	3	3	4	2
2	30	2	1	3	1	1	0	5	45	1.524	19.375	0	2	0	1	4	4	1	0	0	0	0	0	0	0	0	0	5	5	3	3	5	4	2	4	4	4	4	4	3	2	4	4	1
2	45	2	1	6	2	3	0	4.8	60	1.46304	28.031	0	2	0	1	2	3	1	0	0	0	0	0	0	0	0	0	4	4	4	3	3	3	2	3	5	3	4	4	5	3	3	4	3
2	25	2	2	3	1	1	0	5	47	1.524	20.2362	0	2	0	1	3	3	1	0	0	0	0	0	0	0	0	0	3	3	4	4	4	4	2	2	1	1	1	1	4	2	4	4	2
2	26	2	2	3	1	2	0	4.8	45	1.46304	21.0233	0	2	0	1	5	5	0	0	0	0	0	0	0	0	0	0	4	4	3	3	4	4	2	3	4	4	4	4	2	3	4	4	4
2	27	2	2	4	1	2	0	5.3	58	1.61544	22.2252	1	4	0	0	5	5	1	0	0	0	0	0	0	0	0	0	5	5	5	4	1	3	1	1	5	5	5	5	5	5	5	5	5
2	30	2	1	3	1	2	0	5.2	60	1.58496	23.8844	0	2	0	0	3	3	1	0	0	0	0	0	0	0	0	0	3	5	4	4	4	4	2	1	1	1	1	1	4	1	4	4	1
2	25	2	1	3	1	4	1	5	45	1.524	19.375	0	2	0	1	5	5	1	0	0	0	0	0	0	0	0	0	3	3	4	4	4	3	3	3	4	4	4	4	2	3	4	4	1
1	38	3	2	1	1	1	0	5.4	65	1.64592	23.9936	0	2	1	1	3	3	1	0	0	0	0	0	0	0	0	0	2	2	5	4	3	4	2	2	4	4	4	4	4	3	4	5	4
2	42	2	1	3	1	3	0	5.1	55	1.55448	22.7611	0	3	0	1	4	4	1	0	0	0	0	0	0	0	0	0	4	3	4	4	4	3	2	1	4	3	4	3	4	3	2	5	3
1	19	2	2	4	1	4	0	5.1	38	1.55448	15.7258	0	1	1	1	3	5	1	0	0	0	0	0	0	0	0	0	5	5	1	5	5	4	5	5	5	5	5	5	2	1	5	5	5
1	36	2	1	4	1	2	0	5.3	55	1.61544	21.0757	0	2	1	0	3	3	1	0	0	0	0	0	0	0	0	0	4	4	4	4	4	4	2	2	4	4	3	4	4	4	5	4	2
2	31	2	1	3	1	1	0	4.8	52	1.46304	24.2935	0	2	0	1	2	2	1	0	0	0	0	0	0	0	0	0	5	5	5	4	5	5	5	5	1	1	1	1	4	1	4	5	2
2	23	2	2	3	1	3	0	4.8	48	1.46304	22.4248	0	2	0	1	5	5	1	0	0	0	0	0	0	0	0	0	4	4	3	3	4	4	2	4	4	4	4	4	3	2	4	4	5
2	37	2	1	5	1	4	0	4.9	50	1.49352	22.4155	1	1	0	1	5	3	1	0	0	0	0	0	0	0	0	0	2	2	3	3	2	2	3	2	4	4	4	4	2	4	4	4	1
2	30	1	3	3	1	3	1	5.3	56	1.61544	21.4588	0	3	0	1	3	3	1	0	0	0	0	0	0	0	0	0	2	2	5	4	1	1	1	1	1	1	1	1	4	5	4	5	1
1	40	2	1	4	1	2	0	5.3	70	1.61544	26.8236	1	3	1	1	3	3	1	0	0	0	0	0	0	0	0	0	4	3	4	4	4	3	2	1	4	3	4	4	5	3	4	5	2
2	21	2	1	3	1	2	0	4.8	45	1.46304	21.0233	0	2	0	1	4	4	1	0	0	0	0	0	0	0	0	0	2	2	4	4	2	1	2	2	4	4	4	4	4	4	4	5	1
2	30	2	1	3	1	2	1	4.9	45	1.49352	20.1739	0	3	0	1	5	5	1	0	0	0	0	0	0	0	0	0	4	4	3	3	4	4	2	4	4	4	4	4	3	2	4	4	4
2	45	2	1	3	1	1	0	5.6	60	1.70688	20.5942	0	2	0	1	4	5	0	1	0	0	1	1	0	0	0	1	1	1	2	2	1	1	1	1	3	3	3	3	5	5	5	5	3
2	26	2	2	5	1	3	0	5.1	56	1.55448	23.1749	0	1	0	0	5	5	0	0	0	0	0	0	0	1	0	0	5	5	1	4	5	1	2	5	5	5	5	5	4	4	5	5	5
2	55	2	1	3	1	1	0	4.9	45	1.49352	20.1739	0	3	0	1	4	4	1	0	0	0	0	0	0	0	0	0	3	3	3	3	3	3	2	3	4	4	4	4	2	3	4	4	5
2	40	2	1	3	1	2	0	4.8	45	1.46304	21.0233	1	3	0	1	4	4	1	0	0	0	0	0	0	0	0	0	2	2	1	1	4	3	2	1	5	4	4	5	5	5	4	5	4
1	45	2	3	5	1	4	0	5.3	70	1.61544	26.8236	0	2	0	1	5	5	1	0	0	0	0	0	0	0	0	0	5	5	4	3	1	2	4	2	5	5	5	5	5	4	5	5	3
1	35	2	1	4	1	2	0	5.7	65	1.73736	21.5344	0	1	1	1	3	3	1	0	0	0	0	0	0	0	0	0	4	4	4	4	4	4	2	2	4	4	5	4	4	4	4	4	3
1	45	2	2	5	1	4	0	5.4	67	1.64592	24.7319	1	3	1	1	4	4	1	0	0	0	0	0	0	0	0	0	4	4	3	3	4	4	2	4	4	4	4	4	2	2	4	4	3
1	62	2	3	1	1	1	1	5.6	65	1.70688	22.3104	1	5	2	1	5	5	1	0	0	0	0	0	0	0	0	0	5	5	5	4	5	5	2	5	5	5	5	5	4	1	4	5	5
2	50	2	1	1	1	2	0	5.1	50	1.55448	20.6919	1	4	0	1	4	4	0	1	0	0	0	0	0	0	0	0	1	1	1	1	1	1	1	1	1	1	1	1	3	5	1	5	5
1	55	2	1	3	1	2	0	5.6	70	1.70688	24.0266	1	4	2	1	4	4	0	1	0	0	1	0	0	0	0	0	1	1	4	4	1	1	2	1	1	1	1	1	3	5	3	5	5
1	40	2	2	4	1	4	0	5.1	48	1.55448	19.8642	0	2	1	1	4	4	1	0	0	0	0	0	0	0	0	0	1	2	4	4	1	4	1	2	3	3	3	3	4	4	4	5	1
1	45	2	3	5	1	4	0	5.6	70	1.70688	24.0266	0	2	0	1	3	3	1	0	0	0	0	0	0	0	0	0	4	4	3	3	4	4	2	4	4	4	4	4	2	2	4	4	4
2	35	2	1	3	1	2	0	4.9	70	1.49352	31.3817	1	3	1	1	5	3	1	0	0	0	0	0	0	0	0	0	1	1	4	3	5	4	1	1	4	3	4	4	4	4	3	4	3
2	26	2	2	5	1	3	0	5.1	60	1.55448	24.8302	0	1	0	1	5	5	1	0	0	0	0	0	0	0	0	0	5	5	5	4	5	5	1	4	5	5	5	5	1	1	5	5	5
2	40	2	1	3	1	2	0	4.9	45	1.49352	20.1739	0	2	0	1	5	5	1	0	0	0	0	0	0	0	0	0	4	4	5	2	4	4	4	4	4	4	4	4	2	2	4	4	4
2	31	2	2	6	1	1	0	4.8	55	1.46304	25.6951	0	2	0	1	3	3	0	0	1	0	0	0	0	0	0	0	2	2	4	4	2	2	2	2	2	2	2	2	5	5	3	5	1
2	50	2	1	6	1	4	0	5.1	45	1.55448	18.6227	1	2	0	1	5	5	1	0	0	0	0	0	0	0	0	0	5	5	5	4	5	5	1	1	5	5	5	5	5	1	5	5	5
2	36	2	1	3	1	2	0	5.1	65	1.55448	26.8994	0	3	0	1	3	5	1	0	0	0	0	0	0	0	0	0	4	5	4	5	4	3	2	3	4	3	4	3	4	3	4	4	3
1	35	2	1	3	1	2	1	5.6	45	1.70688	15.4457	0	1	0	1	3	3	1	0	0	0	0	0	0	0	0	0	4	4	4	4	4	3	2	1	4	4	5	4	4	5	4	5	2
1	65	2	1	1	1	1	0	5.7	60	1.73736	19.878	0	2	0	1	3	4	1	0	0	0	0	0	0	0	0	0	4	4	4	4	4	4	1	2	4	5	3	3	4	4	4	4	2
1	27	2	2	4	1	2	0	5.6	57	1.70688	19.5645	0	1	1	1	4	4	1	0	0	0	0	0	0	0	0	0	4	4	4	5	5	3	1	1	4	4	4	4	4	5	3	4	2
1	24	1	1	1	1	1	0	5.6	52	1.70688	17.8483	0	1	1	0	4	4	1	0	0	0	0	0	0	0	0	0	4	4	4	4	5	4	1	1	5	3	3	3	4	3	3	5	3
1	28	2	1	4	1	2	0	4.8	52	1.46304	24.2935	0	1	1	0	3	3	1	0	0	0	0	0	0	0	0	0	4	4	5	5	4	4	2	1	5	3	3	3	3	4	3	5	2
1	20	1	1	1	2	1	0	5.4	52	1.64592	19.1949	0	1	1	1	4	4	1	0	0	0	0	0	0	0	0	0	4	4	4	4	4	4	2	2	5	3	3	4	4	3	4	5	3
1	32	3	1	1	1	1	0	5.4	60	1.64592	22.148	1	5	1	1	3	3	1	0	0	0	0	0	0	0	0	0	5	5	4	4	4	4	2	2	5	4	4	4	4	4	4	4	2
1	65	2	1	4	1	4	0	5.6	74	1.70688	25.3995	1	2	2	1	5	5	1	0	0	0	0	0	0	0	0	0	5	5	1	3	5	5	1	5	5	5	5	5	5	2	5	5	5
2	26	2	1	4	1	2	0	5.1	45	1.55448	18.6227	0	1	0	1	5	5	1	0	0	0	0	0	0	0	0	0	5	5	2	4	5	5	1	4	5	5	5	5	5	2	5	5	5
2	37	2	3	6	1	3	0	5.3	60	1.61544	22.9916	0	1	0	1	5	5	1	0	0	0	0	0	0	0	0	0	5	5	5	5	5	4	1	4	5	5	5	5	5	2	5	5	5
2	55	2	1	6	1	3	0	4.9	56	1.49352	25.1053	1	3	0	0	5	5	0	0	0	0	0	0	1	0	0	1	1	1	4	3	1	1	2	2	2	1	2	2	5	4	1	1	1
2	25	2	1	6	2	3	0	4.1	49	1.24968	31.3761	0	1	0	1	5	5	1	0	0	0	0	0	0	0	0	0	5	2	5	5	5	5	1	2	5	5	5	5	5	3	5	1	5
2	35	2	2	3	1	1	0	5.4	60	1.64592	22.148	0	2	0	1	3	3	1	0	0	0	0	0	0	0	0	0	4	4	4	4	4	4	3	3	4	4	4	4	5	4	4	4	2
1	24	2	1	4	1	2	1	5.6	55	1.70688	18.878	0	1	1	1	4	4	1	0	0	0	0	0	0	0	0	0	5	4	5	5	5	5	2	3	5	4	4	4	5	3	5	5	3
1	32	2	2	4	1	2	0	5.1	48	1.55448	19.8642	0	2	1	1	2	3	1	0	0	0	0	0	0	0	0	0	5	5	5	5	5	4	1	1	5	4	4	5	5	4	5	5	3
2	42	2	1	1	1	1	0	5	70	1.524	30.1389	1	3	0	1	4	4	0	0	0	0	1	1	1	0	0	1	3	3	5	3	1	1	1	1	3	3	3	3	5	5	3	5	1
1	35	2	1	4	1	2	0	5.4	60	1.64592	22.148	0	1	2	1	5	5	1	0	0	0	0	0	0	0	0	0	4	4	5	5	5	5	2	3	5	4	4	5	5	2	5	5	2
2	24	2	1	6	1	1	0	4.9	55	1.49352	24.657	0	2	0	1	4	4	1	0	0	0	0	0	0	0	0	0	5	5	5	5	4	4	1	3	4	4	4	4	4	2	4	5	3
1	28	2	3	5	1	3	0	5.6	60	1.70688	20.5942	0	1	0	1	3	4	1	0	0	0	0	0	0	0	0	0	5	4	4	4	4	4	3	3	4	4	4	4	4	3	3	5	3
2	25	2	1	6	1	2	0	5.1	60	1.55448	24.8302	1	3	0	1	3	3	1	0	0	0	0	0	0	0	0	0	4	4	4	4	4	4	1	2	5	4	4	4	4	4	5	5	3
1	35	2	1	4	1	2	0	5.5	55	1.6764	19.5707	0	2	2	0	4	4	0	0	0	0	1	0	0	1	0	1	4	4	3	3	3	3	2	2	4	4	4	4	4	3	5	5	3
1	37	2	1	4	1	1	0	5.6	60	1.70688	20.5942	1	2	2	1	5	5	1	0	0	0	0	0	0	0	0	0	3	3	5	5	5	5	2	2	4	4	4	4	5	1	5	5	3
1	40	2	1	4	1	2	0	5.4	60	1.64592	22.148	0	1	0	1	5	5	1	0	0	0	0	0	0	0	0	0	5	5	5	5	5	4	1	1	5	5	5	5	5	3	5	5	3
2	36	2	1	3	1	1	0	4.6	55	1.40208	27.978	0	3	0	1	4	4	1	0	0	0	0	0	0	0	0	0	4	5	4	4	4	4	2	2	4	4	4	4	4	4	4	4	3
2	28	2	1	3	1	1	0	5.1	50	1.55448	20.6919	0	2	0	1	4	4	1	0	0	0	0	0	0	0	0	0	4	4	4	4	4	4	2	2	4	4	4	4	5	3	3	3	2
2	25	2	2	6	1	1	0	4.7	48	1.43256	23.3892	0	2	0	1	3	3	1	0	0	0	0	0	0	0	0	0	4	4	4	4	4	4	3	3	5	5	4	4	4	3	5	5	3
1	40	2	1	4	1	1	0	5.5	62	1.6764	22.0616	0	2	2	1	4	4	1	0	0	0	0	0	0	0	0	0	4	4	4	4	4	5	2	2	4	4	4	4	4	3	4	3	3
2	21	2	1	3	1	1	0	5	48	1.524	20.6667	1	3	0	1	4	4	1	0	0	0	0	0	0	0	0	0	5	5	5	5	3	4	2	2	5	4	4	5	4	1	2	5	3
2	26	2	1	3	1	1	0	4.8	52	1.46304	24.2935	1	2	0	1	5	5	0	0	0	0	1	0	1	1	0	1	5	4	4	5	3	3	1	1	4	1	1	2	5	4	3	5	3
2	45	2	1	1	1	1	0	5.2	70	1.58496	27.8652	1	3	0	1	3	3	0	0	0	0	1	0	1	1	0	1	2	2	5	5	1	1	1	1	3	1	1	1	5	3	2	5	2
2	28	2	1	3	1	1	0	5	55	1.524	23.6806	0	3	0	1	3	3	1	0	0	0	0	0	0	0	0	0	4	4	4	3	5	4	2	2	5	4	4	4	4	3	3	4	3
2	26	2	1	3	1	1	0	5	60	1.524	25.8334	0	1	0	1	3	5	0	0	0	0	1	0	0	0	1	1	2	2	5	5	3	3	1	1	4	2	2	2	4	3	3	3	3
2	34	2	1	3	1	2	0	5.1	48	1.55448	19.8642	1	4	0	1	4	3	1	0	0	0	0	0	0	0	0	0	4	4	4	5	5	5	1	3	4	3	5	3	4	2	4	5	3
2	25	2	1	3	1	1	0	4.9	51	1.49352	22.8638	0	3	0	1	3	4	1	0	0	0	0	0	0	0	0	0	4	4	4	4	5	5	3	2	5	3	3	3	4	3	4	3	3
1	35	2	2	4	1	1	0	5.6	55	1.70688	18.878	0	2	1	1	3	3	1	0	0	0	0	0	0	0	0	0	4	4	4	4	4	4	2	2	4	3	4	3	4	3	4	4	3
2	35	2	3	5	1	3	0	4.9	56	1.49352	25.1053	0	1	0	1	4	4	1	0	0	0	0	0	0	0	0	0	5	5	5	5	5	5	1	1	5	5	5	5	5	2	5	5	5
2	19	2	3	6	2	4	0	5.2	67	1.58496	26.6709	0	1	0	0	5	5	1	0	0	0	0	0	0	1	0	0	5	5	5	5	5	5	5	4	5	5	5	5	5	2	5	5	5
2	25	2	1	6	1	1	0	5	45	1.524	19.375	0	2	0	1	4	5	1	0	0	0	0	0	0	0	0	0	4	4	4	3	3	2	3	2	4	3	3	4	5	3	4	3	2
1	40	2	1	4	2	4	0	5.6	50	1.70688	17.1618	0	2	1	0	4	4	1	0	0	0	0	0	0	0	0	0	2	2	4	4	2	2	2	2	4	4	4	4	4	3	2	5	1
2	26	2	3	6	1	4	0	5.3	60	1.61544	22.9916	0	1	0	1	5	5	1	0	0	0	0	0	0	0	0	0	5	1	5	5	5	5	1	4	5	2	5	5	5	3	3	5	5
2	28	2	1	3	1	1	0	4.8	57	1.46304	26.6295	0	1	0	1	1	1	1	0	0	0	0	0	0	0	0	0	4	4	4	4	4	2	3	2	4	4	4	4	2	3	4	2	4
2	18	1	3	2	2	4	0	5.1	51	1.55448	21.1057	0	1	0	1	5	5	1	0	0	0	0	0	0	0	0	0	4	4	4	5	4	5	1	1	4	2	2	2	5	4	3	5	3
2	32	2	1	3	2	2	0	5	58	1.524	24.9723	1	2	0	1	3	3	1	0	0	0	0	0	0	0	0	0	2	2	4	4	2	2	2	2	2	2	2	2	5	4	4	5	1
1	32	2	1	4	1	1	0	5.2	52	1.58496	20.6998	1	4	1	0	4	3	0	0	0	0	0	0	0	0	1	1	4	3	4	4	3	3	2	3	4	3	4	3	3	3	2	3	3
1	35	2	1	5	1	4	0	4.8	56	1.46304	26.1623	0	1	1	0	5	5	1	0	0	0	0	0	0	0	0	0	5	5	4	4	3	5	1	1	5	5	5	5	5	5	5	5	5
1	38	2	2	3	1	3	0	5.3	62	1.61544	23.758	0	2	1	1	3	4	1	0	0	0	0	0	0	0	0	0	4	4	4	5	4	3	2	3	4	4	4	4	5	2	4	5	3
2	60	2	2	3	1	2	0	5.1	55	1.55448	22.7611	1	4	0	1	3	3	0	0	0	0	0	0	1	1	0	0	2	2	4	3	4	3	2	4	1	1	1	1	4	2	2	5	2
2	30	2	2	4	1	3	0	5.3	47	1.61544	18.0101	0	1	0	1	5	5	1	0	0	0	0	0	0	0	0	0	5	2	5	5	1	2	1	2	5	5	5	5	5	2	5	5	5
2	32	2	1	6	1	2	0	5.2	51	1.58496	20.3018	0	1	0	0	4	3	1	0	0	0	0	0	0	0	0	0	4	3	4	3	3	2	3	2	4	4	3	3	4	3	3	3	3
2	38	2	3	4	1	2	0	5.1	71	1.55448	29.3825	0	1	0	1	4	4	1	0	0	0	0	0	0	0	0	0	4	4	5	5	4	4	2	2	5	4	4	4	4	3	4	3	3
1	27	1	3	1	1	1	0	5.5	55	1.6764	19.5707	0	1	2	1	3	3	1	0	0	0	0	0	0	0	0	0	2	2	5	4	1	1	2	1	4	4	4	1	4	5	4	5	1
1	69	2	1	1	1	4	0	5.5	62	1.6764	22.0616	1	3	1	1	4	4	1	0	0	0	0	0	0	0	0	0	2	2	4	4	3	3	2	3	4	4	4	4	4	3	4	4	3
2	35	2	2	3	1	3	0	5.1	50	1.55448	20.6919	0	2	0	1	4	4	1	0	0	0	0	0	0	0	0	0	4	4	4	2	4	4	2	3	4	4	4	4	2	2	4	4	5
2	20	1	2	3	1	2	0	5	45	1.524	19.375	0	1	0	1	4	3	1	0	0	0	0	0	0	0	0	0	4	4	4	3	4	3	1	4	5	4	4	5	2	4	4	4	5
2	37	2	1	3	2	3	0	4.9	45	1.49352	20.1739	0	3	0	1	3	2	0	0	0	0	0	0	0	0	0	0	3	3	4	2	3	3	1	3	4	3	5	4	2	3	4	4	3
2	50	2	1	1	2	1	0	4.8	48	1.46304	22.4248	1	2	0	1	4	4	1	0	0	0	0	0	0	0	0	0	3	3	4	3	3	3	2	3	4	2	5	3	5	3	3	3	2
1	55	2	1	1	1	3	0	5.1	49	1.55448	20.278	1	3	0	1	5	5	1	0	0	0	0	0	0	0	0	0	5	5	5	3	5	5	2	4	5	5	5	5	5	2	4	4	5
2	25	2	1	1	1	2	0	5.1	45	1.55448	18.6227	0	1	0	1	5	5	1	0	0	0	0	0	0	0	0	0	5	5	5	5	5	4	1	1	5	5	5	5	5	2	5	5	5
2	21	2	1	1	1	1	0	5	48	1.524	20.6667	0	1	0	0	5	5	1	0	0	0	0	0	0	0	0	0	5	5	5	5	5	5	1	3	5	5	5	5	5	2	2	5	5
1	22	1	1	1	1	2	0	5.7	67	1.73736	22.197	0	1	1	1	5	5	1	0	0	0	0	0	0	0	0	0	5	5	5	4	5	4	2	5	5	5	5	5	5	2	2	4	5
2	43	2	1	3	1	2	0	4.9	67	1.49352	30.0367	1	4	0	1	2	3	1	0	0	0	0	0	0	0	0	0	4	4	3	3	4	3	2	3	4	3	3	4	4	3	4	4	3
2	55	2	1	5	1	2	0	4.8	50	1.46304	23.3592	0	2	0	1	5	5	1	0	0	0	0	0	0	0	0	0	5	2	5	5	5	5	1	1	5	5	5	5	5	2	5	5	5
2	42	2	1	4	1	2	0	4.1	46	1.24968	29.4551	1	2	0	1	5	5	0	1	1	0	0	0	1	1	0	1	1	1	5	3	1	1	1	2	5	1	1	5	5	5	5	5	1
1	45	2	1	4	1	1	0	5.2	55	1.58496	21.894	0	1	2	1	5	4	0	0	0	0	0	1	0	0	1	1	1	1	3	5	3	3	2	1	5	2	3	3	5	5	3	5	2
2	45	2	1	3	1	1	0	4.9	65	1.49352	29.1401	1	3	0	1	4	3	1	0	0	0	0	0	0	0	0	0	4	4	5	4	4	4	2	2	5	3	4	4	4	3	4	3	3
1	36	2	1	5	1	3	0	6.1	68	1.85928	19.6707	0	1	1	0	5	5	1	0	0	0	0	0	0	0	0	0	5	1	5	5	5	5	1	2	5	5	5	5	5	2	5	5	5
1	27	1	4	1	1	4	0	5.4	65	1.64592	23.9936	0	1	1	1	5	5	1	0	0	0	0	0	0	1	0	0	5	1	5	5	5	4	1	4	5	5	5	5	5	2	5	5	5
2	45	2	1	4	1	2	0	4.5	52	1.3716	27.6407	0	2	0	1	5	5	1	0	0	0	0	0	0	0	0	0	5	2	5	4	5	4	2	4	5	5	5	5	5	5	5	5	1
2	30	2	1	4	2	1	0	5.4	60	1.64592	22.148	0	1	0	1	5	5	1	0	0	0	0	0	0	0	0	0	5	2	5	4	5	4	1	4	5	5	5	5	5	2	5	5	5
2	28	2	2	6	1	2	0	5.2	52	1.58496	20.6998	0	1	0	1	3	3	1	0	0	0	0	0	0	0	0	0	4	4	4	4	4	4	3	3	4	3	3	4	2	1	4	4	3
2	32	3	1	3	1	1	0	4.9	48	1.49352	21.5189	1	5	0	1	4	4	1	0	0	0	0	0	0	0	0	0	4	4	4	3	4	4	3	3	4	4	4	4	4	2	2	4	3
2	35	2	1	6	1	1	0	5.1	47	1.55448	19.4504	0	2	0	1	5	5	1	0	0	0	0	0	0	0	0	0	5	2	5	5	5	4	4	2	5	5	5	5	5	5	5	5	5
1	25	2	1	4	1	1	0	5.5	60	1.6764	21.3499	0	1	1	1	3	3	1	0	0	0	0	0	0	0	0	0	4	4	4	4	4	3	2	4	4	2	2	3	5	4	5	5	3
1	45	2	1	4	1	1	0	5.3	60	1.61544	22.9916	0	1	2	1	4	4	1	0	0	0	0	0	0	0	0	0	5	5	4	4	4	4	2	2	4	2	2	4	4	4	3	4	2
2	26	2	2	6	1	2	0	5.2	65	1.58496	25.8748	0	1	0	1	4	4	1	0	0	0	0	0	0	0	0	0	4	5	5	4	3	4	2	1	5	4	4	4	4	2	4	5	4
1	31	2	1	4	1	2	0	5.5	55	1.6764	19.5707	0	1	0	1	4	4	1	0	0	0	0	0	0	0	0	0	4	5	4	5	4	3	2	2	4	4	4	4	4	1	4	4	5
2	45	2	1	1	1	1	0	5.3	75	1.61544	28.7395	1	5	0	1	1	1	0	0	0	0	0	1	0	1	1	1	1	1	5	5	2	2	1	1	5	1	1	1	5	3	4	4	3
1	25	2	1	4	1	1	0	5.3	60	1.61544	22.9916	0	3	0	1	3	3	1	0	0	0	0	0	0	0	0	0	4	4	4	5	4	3	2	2	4	3	3	4	4	4	3	4	3
1	27	2	1	4	1	2	0	5.5	62	1.6764	22.0616	0	3	2	1	4	4	1	0	0	0	0	0	0	0	0	0	4	4	4	4	4	5	1	2	5	4	4	4	5	2	4	5	4
2	21	2	2	6	1	1	0	5.2	55	1.58496	21.894	0	1	0	1	5	5	1	0	0	0	0	0	0	0	0	0	5	5	5	5	4	5	1	2	5	2	2	4	5	2	4	5	3
1	38	2	1	4	1	2	0	5.6	65	1.70688	22.3104	0	1	2	1	4	5	0	0	0	1	1	0	0	1	1	0	3	3	5	5	3	3	1	1	5	2	2	4	4	3	4	5	3
1	35	2	1	3	1	1	0	5.1	60	1.55448	24.8302	0	1	0	1	3	3	1	0	0	0	0	0	0	0	0	0	4	4	4	4	4	4	2	1	5	3	3	4	4	2	3	4	3
1	40	2	1	4	1	1	0	5.1	55	1.55448	22.7611	0	3	1	1	4	4	1	0	0	0	0	0	0	0	0	0	4	5	4	4	4	3	2	2	5	3	3	3	4	3	4	5	4
2	24	2	2	6	1	1	0	5	48	1.524	20.6667	0	2	0	1	1	1	1	0	0	0	0	0	0	0	0	0	5	5	5	4	5	4	1	2	5	4	4	3	4	3	4	5	3
2	19	1	3	2	1	2	1	5.2	56	1.58496	22.2921	0	1	0	1	3	4	1	0	0	0	0	0	0	0	0	0	4	5	4	4	4	3	1	2	4	2	2	4	4	2	3	5	4
2	30	2	1	3	1	1	0	5.2	54	1.58496	21.496	0	2	0	1	3	4	1	0	0	0	0	0	0	0	0	0	4	4	4	3	4	5	3	1	5	3	4	4	4	3	4	4	4
2	26	2	1	3	1	2	0	5.2	67	1.58496	26.6709	1	3	0	1	5	4	1	0	0	0	0	0	0	0	0	0	4	4	5	4	4	3	2	3	4	3	4	3	4	3	3	4	3
1	26	2	1	4	2	2	0	5.6	62	1.70688	21.2807	1	1	1	1	4	4	1	0	0	0	0	0	0	0	0	0	4	4	4	3	4	3	2	2	4	1	1	3	4	2	3	4	3
1	29	2	3	5	1	3	1	5.7	72	1.73736	23.8535	1	3	1	1	4	3	1	0	0	0	0	0	0	0	0	0	5	5	4	3	4	4	2	2	4	3	2	4	4	3	3	4	4
1	26	2	1	4	1	1	0	5.5	55	1.6764	19.5707	0	3	1	1	3	3	1	0	0	0	0	0	0	0	0	0	4	5	4	5	4	3	1	2	4	5	3	4	4	1	4	4	3
1	18	1	4	2	1	2	1	5.3	61	1.61544	23.3748	0	1	0	1	5	4	1	0	0	0	0	0	0	0	0	0	4	5	4	4	4	4	1	1	4	3	5	4	4	3	3	4	3
2	52	2	1	6	1	1	0	5.1	62	1.55448	25.6579	1	5	0	0	4	3	0	0	0	0	0	1	1	1	1	1	1	1	4	5	1	1	1	1	2	1	1	1	5	5	4	5	3
1	55	2	1	4	1	1	0	5.8	67	1.76784	21.4382	1	5	1	0	4	4	0	0	0	0	0	1	1	0	1	1	1	1	2	4	4	4	2	1	4	3	3	3	5	3	3	4	3
2	22	2	3	5	1	3	0	5.3	47	1.61544	18.0101	1	2	1	1	3	3	1	0	0	0	0	0	0	0	0	0	4	4	2	4	4	4	4	4	4	4	4	4	2	2	4	4	4
1	48	2	2	3	1	3	0	5.4	60	1.64592	22.148	0	2	1	1	3	3	1	0	0	0	0	0	0	0	0	0	4	4	4	4	4	3	2	3	4	4	4	4	2	2	4	4	4
1	32	2	1	4	1	3	0	5	60	1.524	25.8334	0	2	0	1	3	3	1	0	0	0	0	0	0	0	0	0	4	4	2	3	4	3	4	4	4	4	4	4	2	2	4	4	4
1	52	2	3	5	1	3	0	5.2	50	1.58496	19.9037	0	2	0	1	3	3	1	0	0	0	0	0	0	0	0	0	4	4	4	4	4	3	3	2	4	4	4	4	2	2	4	4	4
1	32	2	3	5	1	3	0	4.11	68	1.25273	43.3307	0	2	0	1	5	5	1	0	0	0	0	0	0	0	0	0	5	5	5	4	5	4	1	4	5	5	5	5	5	2	5	5	5
2	30	2	1	4	1	2	0	5	57	1.524	24.5417	0	1	0	1	1	1	0	0	1	0	0	0	0	1	0	1	1	1	5	4	1	1	1	1	1	1	1	1	5	5	5	5	1
1	50	2	1	4	1	3	0	5.6	50	1.70688	17.1618	0	2	1	0	3	3	1	0	0	0	0	0	0	0	0	0	4	4	2	4	4	4	4	2	4	4	4	4	2	2	4	4	4
2	20	2	1	4	1	2	0	4.9	45	1.49352	20.1739	0	1	0	1	5	5	1	0	0	0	0	0	0	0	0	0	5	5	5	4	5	5	1	4	5	5	5	5	5	2	5	5	4
2	50	2	1	5	2	2	0	4.8	40	1.46304	18.6873	0	2	0	1	5	5	1	0	0	0	0	0	0	0	0	0	1	1	5	4	1	1	1	2	5	5	5	5	5	5	5	5	5
2	55	2	1	4	1	1	0	5.2	57	1.58496	22.6902	1	2	0	1	3	3	1	0	0	0	0	0	0	0	0	0	4	4	2	3	4	4	4	2	4	4	4	4	2	2	4	4	4
1	45	2	1	5	1	2	0	5.4	55	1.64592	20.3023	0	2	1	1	3	3	1	0	0	0	0	0	0	0	0	0	4	4	4	2	4	4	4	2	4	4	4	4	2	2	4	4	4
1	46	2	1	4	1	2	0	5.3	50	1.61544	19.1597	0	1	1	1	3	3	1	0	0	0	0	0	0	0	0	0	4	4	4	4	4	4	4	2	4	4	4	4	2	2	4	4	4
1	38	2	1	4	1	2	1	5	55	1.524	23.6806	0	4	1	1	3	3	1	0	0	0	0	0	0	0	0	0	4	4	4	3	4	4	4	2	4	4	4	4	2	2	4	4	4
1	20	2	1	4	1	3	0	5.4	45	1.64592	16.611	0	2	1	0	3	3	1	0	0	0	0	0	0	0	0	0	4	4	3	3	4	4	3	2	4	4	4	4	2	2	4	4	4
2	21	2	2	4	1	2	0	5.3	55	1.61544	21.0757	0	1	0	1	5	5	1	0	0	0	0	0	0	0	0	0	5	2	5	5	5	3	1	2	5	5	5	5	5	2	5	5	4
1	28	2	1	4	1	3	0	5.3	50	1.61544	19.1597	0	2	1	1	3	3	1	0	0	0	0	0	0	0	0	0	4	4	3	3	4	4	2	2	4	4	4	4	2	3	4	4	4
2	26	2	2	4	2	3	0	4.4	45	1.34112	25.0194	0	1	0	1	5	5	1	0	0	0	0	0	0	0	0	0	5	5	5	5	5	4	1	4	5	5	5	5	4	2	5	5	5
2	18	2	2	4	1	2	0	4.9	42	1.49352	18.829	0	1	0	1	5	5	1	0	0	0	0	0	0	0	0	0	1	1	5	5	1	2	1	1	5	5	5	5	5	5	5	5	5
1	30	2	1	4	1	1	0	5.8	65	1.76784	20.7983	1	4	1	0	2	2	1	0	0	0	0	0	0	0	0	0	3	3	3	3	3	3	3	3	5	1	1	1	5	3	3	5	4
2	18	2	2	6	1	1	0	5.2	48	1.58496	19.1075	0	2	0	1	3	4	0	0	1	0	0	0	1	0	0	0	2	2	5	5	2	1	1	1	4	1	1	1	4	3	4	5	4
1	31	2	1	4	1	1	0	5.4	61	1.64592	22.5171	0	1	1	0	3	4	1	0	0	0	0	0	0	0	0	0	4	2	4	4	4	2	2	2	5	2	2	4	4	3	3	4	3
2	47	2	1	4	1	1	0	4.8	52	1.46304	24.2935	1	5	0	0	3	4	0	0	1	0	0	0	1	0	1	1	1	1	2	5	1	1	1	1	1	1	1	1	5	5	5	5	5
2	55	2	1	1	1	1	0	5	63	1.524	27.1251	1	5	0	0	4	4	0	0	0	0	0	0	0	0	0	1	1	1	3	3	3	3	3	3	1	1	1	1	3	3	3	4	3
2	48	2	1	1	1	1	0	4.9	55	1.49352	24.657	1	4	0	0	3	3	1	0	0	0	0	0	0	0	0	0	2	2	4	4	4	3	2	2	4	1	1	1	3	4	4	4	4
2	50	2	1	1	1	1	0	4.8	48	1.46304	22.4248	1	4	0	0	5	5	1	0	0	0	0	0	0	0	0	0	5	5	5	5	5	4	2	5	5	4	3	5	4	1	5	5	5
2	20	2	4	2	1	1	0	4.11	45	1.25273	28.6747	1	2	0	0	5	5	1	0	0	0	0	0	0	0	0	0	5	5	3	3	5	5	1	1	5	3	4	5	5	1	5	5	5
2	30	2	2	4	1	1	0	5.1	53	1.55448	21.9334	0	3	0	1	5	5	1	0	0	0	0	0	0	0	0	0	5	5	5	5	5	5	1	5	4	4	2	4	5	2	5	3	5
2	21	2	3	6	1	1	0	5.1	58	1.55448	24.0026	0	2	0	1	4	4	1	0	0	0	0	0	0	0	0	0	1	1	1	5	4	3	2	1	4	2	4	4	4	1	3	4	3
1	26	2	3	5	1	2	0	5.4	65	1.64592	23.9936	0	1	0	1	4	4	1	0	0	0	0	0	0	0	0	0	3	3	4	4	4	4	2	2	4	3	3	4	4	3	4	4	3
2	19	1	4	2	1	2	0	4.9	46	1.49352	20.6222	0	1	0	1	3	4	1	0	0	0	0	0	0	0	0	0	4	4	5	5	5	3	1	1	4	1	4	4	4	1	3	4	4
2	35	2	1	1	1	1	0	5.1	62	1.55448	25.6579	1	4	0	1	4	4	0	0	0	0	1	1	1	0	0	1	2	2	3	3	4	3	2	2	4	3	3	4	4	3	3	4	1
2	40	2	1	1	2	2	0	5	65	1.524	27.9862	1	5	0	1	4	4	0	0	0	0	1	1	1	0	1	1	1	2	4	4	2	2	2	1	4	2	2	3	4	4	4	4	4
1	45	2	1	5	1	2	0	5.4	72	1.64592	26.5776	0	3	1	1	4	4	1	0	0	0	0	0	0	0	0	0	4	4	4	4	4	4	1	1	5	3	4	4	4	3	4	4	4
2	30	2	1	4	1	1	0	5.2	42	1.58496	16.7191	1	3	0	1	4	3	1	0	0	0	0	0	0	0	0	0	4	4	4	4	4	4	2	2	4	3	3	4	4	4	2	4	3
1	48	2	1	3	1	2	0	5.2	55	1.58496	21.894	0	1	0	1	1	1	1	0	0	0	0	0	0	0	0	0	1	2	3	3	3	1	1	3	5	4	3	5	5	3	5	5	3
1	45	2	1	4	1	1	0	5.7	62	1.73736	20.5405	0	1	1	1	3	3	1	0	0	0	0	0	0	0	0	0	5	5	4	4	4	4	2	2	4	2	2	4	4	3	4	4	4
1	28	2	1	4	1	1	0	5.5	56	1.6764	19.9266	0	2	1	1	4	4	1	0	0	0	0	0	0	0	0	0	3	3	4	4	4	4	1	1	5	2	2	3	4	3	3	4	3
2	20	2	3	6	1	1	0	5.1	45	1.55448	18.6227	0	2	0	1	4	4	1	0	0	0	0	0	0	0	0	0	3	3	4	3	4	4	2	2	4	2	2	2	4	3	4	4	5
2	23	2	2	6	1	2	0	5	42	1.524	18.0834	1	2	0	0	5	5	1	0	0	0	0	0	0	0	0	0	2	2	5	3	4	4	2	3	5	2	3	5	5	3	5	4	3
2	65	2	1	1	1	1	0	4.8	62	1.46304	28.9654	1	5	0	0	4	4	0	0	0	0	0	1	1	0	0	1	2	2	4	3	4	3	2	3	4	3	3	3	4	5	3	4	4
2	25	2	2	6	1	1	0	4.9	49	1.49352	21.9672	1	4	0	1	4	3	0	0	0	0	0	0	1	0	0	0	2	2	4	4	2	2	2	1	4	2	2	3	3	4	3	4	4
2	32	2	2	4	1	1	0	5.1	42	1.55448	17.3812	1	3	0	1	3	3	1	0	0	0	0	0	0	0	0	0	4	4	3	4	4	4	2	2	5	2	2	3	4	2	3	4	4
2	52	2	1	4	1	1	1	5.4	48	1.64592	17.7184	1	3	0	1	3	3	0	0	0	0	0	0	1	1	1	1	4	4	3	3	2	2	1	1	3	3	2	3	3	2	3	4	4
1	30	2	2	3	1	1	0	5.5	60	1.6764	21.3499	1	3	0	1	4	3	1	0	0	0	0	0	0	0	0	0	4	4	4	3	4	3	2	2	4	3	4	4	4	3	3	4	4
2	49	2	1	6	1	3	0	5.1	54	1.55448	22.3472	1	3	0	1	5	4	1	0	0	0	0	0	0	0	0	0	4	3	5	4	4	4	1	4	5	3	4	5	4	2	4	2	4
2	20	2	3	6	1	2	0	5.2	48	1.58496	19.1075	1	4	0	1	3	3	1	0	0	0	0	0	0	0	0	0	4	4	3	3	4	3	1	3	4	4	4	4	4	2	4	4	4
1	33	2	4	4	1	2	0	5.6	64	1.70688	21.9672	1	2	1	1	4	4	1	0	0	0	0	0	0	0	0	0	4	4	4	3	4	3	2	3	4	3	3	3	5	2	3	4	4
2	28	1	4	6	1	2	0	5.2	65	1.58496	25.8748	0	1	0	1	4	4	1	0	0	0	0	0	0	0	0	0	4	3	3	3	4	3	2	1	4	2	2	3	4	3	4	4	4
1	23	2	4	3	1	3	0	5.4	63	1.64592	23.2554	0	1	1	1	5	5	1	0	0	0	0	0	0	0	0	0	2	5	5	5	5	5	1	5	5	2	5	5	2	2	5	2	5
2	45	2	2	6	1	4	0	5	62	1.524	26.6945	1	4	0	1	5	5	1	0	0	0	0	0	0	0	0	0	2	2	5	5	5	5	2	1	5	2	2	3	2	2	5	3	2
1	22	1	1	4	1	2	0	5.4	45	1.64592	16.611	0	2	1	0	4	3	1	0	0	0	0	0	0	0	0	0	4	3	4	3	4	3	1	2	4	3	3	4	4	3	4	3	3
2	48	2	4	6	1	4	1	5	80	1.524	34.4445	1	4	0	1	5	5	1	0	0	0	0	0	0	0	0	0	4	4	5	5	4	4	1	1	5	3	3	4	2	2	5	4	5
1	36	2	1	4	1	2	0	5.6	52	1.70688	17.8483	1	3	1	1	4	4	1	0	0	0	0	0	0	0	0	0	4	4	4	3	3	4	2	2	4	3	3	4	4	3	4	4	4
1	22	1	2	3	1	4	1	5.4	52	1.64592	19.1949	0	1	1	1	5	5	1	0	0	0	0	0	0	0	0	0	4	4	3	5	5	5	1	2	5	5	5	5	2	1	4	2	5
1	22	1	2	4	1	1	0	5.4	57	1.64592	21.0406	0	2	1	1	4	4	1	0	0	0	0	0	0	0	0	0	4	4	4	4	4	3	2	3	4	3	4	2	4	3	4	5	5
1	18	1	4	3	1	3	0	5.9	53	1.79832	16.3886	1	2	0	0	4	4	1	0	0	0	0	0	0	0	0	0	5	5	5	5	4	5	1	3	5	3	4	5	2	1	5	1	1
1	19	1	4	2	1	2	0	5.3	45	1.61544	17.2437	0	1	0	1	4	4	0	0	0	0	0	0	0	1	1	0	2	4	5	5	5	5	1	4	4	2	5	5	1	1	5	5	4
1	22	1	1	4	2	2	0	5.4	57	1.64592	21.0406	0	1	1	1	4	3	1	0	0	0	0	0	0	0	0	0	3	3	4	4	4	3	2	3	4	2	2	2	4	3	3	4	4
2	48	2	1	6	1	2	0	5.2	62	1.58496	24.6806	1	3	0	1	3	4	0	0	0	0	0	0	1	0	0	0	2	2	3	3	2	2	1	1	4	2	2	2	4	2	3	3	3
1	28	2	4	3	1	3	0	5.6	76	1.70688	26.086	0	2	1	1	3	3	1	0	0	0	0	0	0	0	0	0	4	4	4	3	5	5	1	3	5	2	4	3	4	2	4	5	4
1	21	1	3	5	1	3	0	5.4	55	1.64592	20.3023	0	1	0	1	5	4	1	0	0	0	0	0	0	0	0	0	5	5	5	3	5	5	2	3	5	3	3	2	4	3	4	5	4
1	49	2	3	5	2	4	0	5.5	61	1.6764	21.7057	0	2	1	1	4	4	1	0	0	0	0	0	0	0	0	0	4	4	5	5	2	4	1	2	4	2	3	2	4	3	4	4	4
2	21	1	3	1	1	2	0	5.1	50	1.55448	20.6919	1	3	0	1	5	5	1	0	0	0	0	0	0	0	0	0	2	3	5	5	5	5	1	1	5	3	4	5	2	2	5	1	1
2	27	2	2	6	1	1	0	4.1	50	1.24968	32.0164	1	2	0	1	5	5	1	0	0	0	0	0	0	0	0	0	3	1	5	5	4	4	1	5	5	4	5	5	5	2	5	2	3
2	30	2	2	6	1	2	0	5.3	52	1.61544	19.9261	0	2	0	1	4	4	1	0	0	0	0	0	0	0	0	0	2	2	4	4	4	3	2	2	4	2	3	3	4	3	4	4	4
1	18	1	2	1	1	4	0	5.6	77	1.70688	26.4292	0	1	0	1	2	5	0	1	0	0	0	0	0	0	0	0	2	2	5	5	3	4	1	1	5	2	4	5	5	5	5	5	3
2	28	2	3	6	1	2	0	5.1	48	1.55448	19.8642	0	1	0	1	4	3	1	0	0	0	0	0	0	0	0	0	4	4	5	4	4	3	2	2	4	3	3	3	4	5	3	4	5
2	19	2	3	6	1	1	0	4.9	45	1.49352	20.1739	1	4	0	1	3	3	1	0	0	0	0	0	0	0	0	0	5	4	4	4	4	3	2	3	4	2	2	3	4	3	4	4	3
2	40	2	1	6	1	1	1	5.2	45	1.58496	17.9133	1	5	0	0	4	4	1	0	0	0	0	0	0	0	0	0	4	4	4	3	4	3	2	1	5	2	2	2	4	3	3	5	3
2	25	2	2	6	1	2	0	5	48	1.524	20.6667	0	1	0	1	5	5	1	0	0	0	0	0	0	0	0	0	5	5	5	5	5	5	1	1	5	2	3	5	2	2	5	5	5
2	48	2	1	6	1	2	1	5.1	60	1.55448	24.8302	1	5	0	0	4	4	0	0	0	0	0	1	1	1	0	1	2	2	4	4	3	3	1	1	5	1	1	1	4	4	3	5	1
2	21	2	1	4	1	2	1	4.9	41	1.49352	18.3807	0	2	0	1	5	5	1	0	0	0	0	0	0	0	0	0	4	4	4	3	4	4	2	3	4	4	4	4	4	2	4	5	4
1	20	1	2	1	1	1	0	5.3	48	1.61544	18.3933	0	1	0	1	4	4	1	0	0	0	0	0	0	0	0	0	4	4	5	4	5	4	3	3	5	3	2	4	4	3	4	5	4
2	21	2	3	6	1	4	0	5.2	85	1.58496	33.8363	1	2	0	1	5	5	1	0	0	0	0	0	0	0	0	0	4	4	5	5	5	5	1	4	5	5	5	5	2	2	5	5	1
2	55	2	1	6	1	2	0	5.5	70	1.6764	24.9082	1	4	0	0	5	4	0	0	0	0	0	0	1	1	0	0	1	1	3	3	1	1	1	1	5	1	1	1	5	5	5	5	2
2	30	2	1	6	1	3	1	4.9	65	1.49352	29.1401	0	2	0	1	5	5	1	0	0	0	0	0	0	0	0	0	5	5	5	5	5	3	1	2	5	3	3	3	5	2	4	4	4
2	51	2	1	6	1	2	0	5.2	70	1.58496	27.8652	1	3	0	1	5	5	1	0	0	0	0	0	0	0	0	0	4	4	4	3	5	4	1	1	5	3	3	4	5	3	5	3	3
1	62	2	2	5	1	4	1	5.6	67	1.70688	22.9969	1	3	1	1	4	4	1	0	0	0	0	0	0	0	0	0	4	4	4	4	4	3	2	2	4	3	3	4	4	3	3	4	4
1	28	2	1	4	1	3	0	5.4	55	1.64592	20.3023	1	1	1	1	5	5	1	0	0	0	0	0	0	0	0	0	2	1	5	5	1	3	1	1	5	3	3	5	4	2	4	5	1
2	18	2	1	6	1	2	0	5	47	1.524	20.2362	1	1	0	1	5	5	1	0	0	0	0	0	0	0	0	0	3	3	5	5	2	5	1	3	5	5	3	5	4	3	5	3	2
1	20	2	1	3	1	2	0	5.4	52	1.64592	19.1949	0	1	2	1	5	5	1	0	0	0	0	0	0	0	0	0	5	5	5	5	5	5	1	5	5	4	5	5	3	1	5	5	3
1	22	1	2	3	1	2	0	5.2	46	1.58496	18.3114	1	1	0	1	4	5	1	0	0	0	0	0	0	0	0	0	2	2	5	2	5	4	1	3	5	2	2	3	5	3	5	5	3
1	77	2	2	1	2	2	0	5.7	61	1.73736	20.2093	1	5	0	0	3	3	0	0	0	0	0	1	1	0	0	0	2	2	4	3	5	3	2	3	5	3	3	3	4	2	3	3	3
1	55	2	1	4	1	2	0	5.7	61	1.73736	20.2093	1	3	1	1	5	5	1	0	0	0	0	0	0	0	0	0	2	1	4	4	4	4	1	1	4	2	2	3	5	2	3	5	4
2	20	2	1	6	1	1	0	5.1	48	1.55448	19.8642	0	1	0	1	1	1	0	0	0	0	0	1	0	0	0	0	3	3	3	3	2	2	1	1	3	1	1	1	4	4	5	5	1
1	25	2	1	4	1	2	0	5	61	1.524	26.2639	0	1	1	1	5	5	1	0	0	0	0	0	0	0	0	0	3	3	4	3	4	3	1	1	5	3	2	4	5	3	4	4	3
2	28	2	1	6	1	2	1	5.2	58	1.58496	23.0883	1	5	0	1	4	4	0	0	0	0	0	1	1	0	1	0	3	3	5	5	4	3	1	1	3	3	3	3	4	3	3	4	3
2	32	2	1	4	1	1	0	4.8	48	1.46304	22.4248	1	3	0	1	3	4	1	0	0	0	0	0	0	0	0	0	4	3	4	3	4	3	1	1	5	4	3	3	5	3	2	4	3
1	33	2	3	4	1	3	0	5.3	63	1.61544	24.1412	1	1	1	1	5	5	1	0	0	0	0	0	0	0	0	0	5	5	5	5	5	5	1	5	3	3	5	5	2	1	5	1	5
1	35	2	2	4	1	2	1	5.5	65	1.6764	23.1291	0	3	0	1	3	3	1	0	0	0	0	0	0	0	0	0	4	3	4	4	4	3	2	1	4	3	2	2	4	3	4	4	3
2	35	2	3	6	1	3	1	5	62	1.524	26.6945	0	2	0	1	5	4	1	0	0	0	0	0	0	0	0	0	4	3	3	3	5	3	2	3	4	3	3	3	4	2	4	5	3
1	40	2	1	3	1	3	0	5.2	55	1.58496	21.894	1	2	0	1	5	5	1	0	0	0	0	0	0	0	0	0	4	3	4	3	4	3	2	3	5	2	2	3	5	2	3	4	4
2	65	2	1	6	1	1	0	4.7	51	1.43256	24.851	1	5	0	0	4	4	0	0	1	0	0	1	0	0	1	0	3	3	3	3	3	3	2	2	2	1	1	2	5	5	2	5	3
1	26	2	2	3	1	3	0	5.3	56	1.61544	21.4588	0	2	0	1	4	4	1	0	0	0	0	0	0	0	0	0	4	4	3	3	4	4	1	2	5	4	4	4	4	3	4	4	5
1	31	2	1	4	1	4	0	5.6	62	1.70688	21.2807	0	1	1	0	2	5	0	0	0	0	0	1	1	0	0	0	2	2	5	5	2	2	1	1	1	1	1	1	5	4	5	5	1
2	21	1	3	6	1	2	0	5.2	61	1.58496	24.2825	1	3	0	1	4	3	1	0	0	0	0	0	0	0	0	0	4	4	3	4	4	3	2	3	4	3	2	3	4	3	4	4	4
1	31	2	3	3	1	3	0	5.5	65	1.6764	23.1291	0	1	0	1	4	4	1	0	0	0	0	0	0	0	0	0	4	4	4	4	4	4	1	3	4	3	2	4	4	3	4	3	4
1	24	2	4	5	1	4	0	5.7	69	1.73736	22.8596	1	2	1	1	5	5	1	0	0	0	0	0	0	0	0	0	5	5	5	5	5	5	1	1	5	4	4	5	2	1	5	1	1
1	60	2	2	4	2	2	0	5.3	47	1.61544	18.0101	0	2	0	0	5	5	1	0	0	0	0	0	0	0	0	0	4	5	5	5	4	5	1	5	5	3	3	5	4	2	5	2	1
1	23	2	1	4	1	4	0	4.9	68	1.49352	30.485	1	3	1	1	4	4	1	0	0	0	0	0	0	0	0	0	5	4	4	4	3	4	2	3	4	2	3	3	3	4	3	4	4
2	19	1	1	1	1	3	0	5.1	45	1.55448	18.6227	0	1	0	1	4	4	1	0	0	0	0	0	0	0	0	0	4	4	4	3	4	3	2	2	4	2	3	2	3	4	3	4	4
1	33	2	2	4	1	3	1	5.4	65	1.64592	23.9936	0	1	1	0	5	5	1	0	0	0	0	0	0	0	0	0	2	4	5	5	3	3	2	2	5	2	4	5	5	3	5	5	1
2	50	2	1	4	1	2	0	4.9	58	1.49352	26.0019	1	3	0	1	4	3	1	0	0	0	0	0	0	0	0	0	4	4	4	4	4	4	2	2	4	3	3	4	4	3	3	4	4
2	21	1	4	2	1	2	0	5	52	1.524	22.3889	0	1	0	1	3	4	0	0	0	0	0	1	0	0	0	0	2	2	5	5	4	4	1	5	5	1	3	5	5	1	5	5	1
1	45	2	1	4	1	3	0	5.6	60	1.70688	20.5942	0	1	0	1	5	5	1	0	0	0	0	0	0	0	0	0	5	5	5	5	5	5	1	1	5	2	2	5	4	1	5	1	5
1	18	1	2	1	1	4	0	5.7	55	1.73736	18.2215	0	1	0	1	5	5	1	0	0	0	0	0	0	0	0	0	5	5	5	5	5	4	1	5	5	4	4	5	5	2	5	2	1
2	19	2	2	6	1	1	0	5.1	62	1.55448	25.6579	0	2	0	0	4	4	1	0	0	0	0	0	0	0	0	0	5	4	5	5	5	4	1	4	5	3	3	5	1	1	5	1	5
1	31	2	2	3	1	2	0	5.2	66	1.58496	26.2729	0	3	1	0	5	5	1	0	0	0	0	0	0	0	0	0	5	5	5	5	5	5	1	5	5	3	3	3	5	3	5	5	3
2	45	2	1	6	1	3	1	4.9	68	1.49352	30.485	1	2	0	1	5	5	1	0	0	0	0	0	0	0	0	0	5	5	5	5	5	5	2	5	5	3	3	4	4	1	5	1	1
2	28	2	1	6	1	3	0	5.1	49	1.55448	20.278	1	1	0	1	5	5	1	0	0	0	0	0	0	0	0	0	1	1	5	5	5	5	1	5	5	5	5	5	1	1	4	1	1
2	41	2	1	4	1	1	0	4.9	72	1.49352	32.2783	1	4	0	1	4	4	1	0	0	0	0	0	0	0	0	0	5	4	4	4	4	3	2	3	5	3	3	4	4	2	4	5	3
1	65	2	1	4	1	2	0	5.4	61	1.64592	22.5171	1	4	1	0	3	3	0	0	0	0	0	1	1	0	0	1	3	3	4	4	3	3	2	2	4	2	4	4	4	3	4	5	2
1	25	2	1	3	1	2	0	5.8	75	1.76784	23.998	1	3	1	0	4	3	0	0	0	0	0	1	0	0	0	0	3	3	4	4	4	3	2	2	4	2	4	2	4	3	4	4	2
1	32	2	3	3	1	2	0	5.2	63	1.58496	25.0786	0	2	0	1	4	4	1	0	0	0	0	0	0	0	0	0	4	4	5	3	4	3	2	2	4	4	4	4	4	3	4	4	4
2	26	2	2	6	1	1	1	5.4	65	1.64592	23.9936	1	1	0	1	5	5	1	0	0	0	0	0	0	0	0	0	5	5	5	5	5	5	1	5	5	3	3	4	5	1	5	1	5
1	21	1	4	2	1	2	0	5.4	58	1.64592	21.4097	0	2	0	1	4	4	1	0	0	0	0	0	0	0	0	0	5	4	5	3	5	4	2	3	4	3	3	3	4	3	4	5	4
2	25	2	1	6	1	2	1	5.1	62	1.55448	25.6579	1	3	0	1	4	3	1	0	0	0	0	0	0	0	0	0	5	4	4	4	4	4	2	2	5	3	3	3	4	3	4	5	4
2	22	2	3	6	1	2	0	5.1	48	1.55448	19.8642	1	2	0	0	5	4	1	0	0	0	0	0	0	0	0	0	4	4	5	4	4	4	2	3	4	3	3	4	4	3	4	5	3
1	33	2	1	3	1	3	0	5.2	52	1.58496	20.6998	0	2	1	1	5	4	1	0	0	0	0	0	0	0	0	0	5	4	5	4	5	4	3	2	5	5	4	4	4	3	4	4	3
1	30	2	3	5	1	4	0	5.8	90	1.76784	28.7976	0	1	1	1	2	5	1	0	0	0	0	0	0	0	0	0	5	5	5	5	5	5	1	5	5	5	5	5	1	1	5	5	5
1	35	2	1	4	1	3	0	5.3	62	1.61544	23.758	1	3	1	1	5	4	1	0	0	0	0	0	0	0	0	0	5	5	4	4	3	3	1	2	4	3	3	4	4	3	4	4	4
2	21	1	4	2	1	3	0	5.3	58	1.61544	22.2252	0	2	0	1	4	4	0	0	0	0	0	1	0	0	0	0	2	2	4	3	2	2	1	1	4	2	2	2	5	5	3	4	1
1	25	2	2	4	1	2	0	5.3	51	1.61544	19.5429	0	3	0	1	4	3	1	0	0	0	0	0	0	0	0	0	5	4	5	4	4	3	2	3	4	3	3	3	4	3	3	3	4
2	35	2	2	6	1	4	0	5	50	1.524	21.5278	0	1	0	1	5	5	1	0	0	0	0	0	0	0	0	0	5	5	5	5	5	5	1	5	5	3	3	3	1	1	5	1	5
2	21	2	4	6	1	2	0	4.9	45	1.49352	20.1739	0	2	0	1	4	3	1	0	0	0	0	0	0	0	0	0	5	4	4	4	5	5	2	3	5	4	4	4	5	3	4	5	3
2	20	2	1	6	1	2	0	4.9	52	1.49352	23.3121	0	2	0	1	5	4	0	0	0	1	0	1	0	1	0	0	5	4	5	4	4	3	2	3	5	2	4	4	5	3	4	4	3
2	18	2	2	6	1	4	0	4.7	49	1.43256	23.8765	0	1	0	1	5	4	1	0	0	0	0	0	0	0	0	0	5	5	5	5	5	5	1	3	5	3	3	3	1	3	5	3	5
1	38	2	2	4	1	3	0	5.5	64	1.6764	22.7732	0	2	1	1	4	3	1	0	0	0	0	0	0	0	0	0	5	4	4	3	4	3	1	4	5	3	3	4	4	3	4	4	4
1	29	2	1	4	1	2	0	5.6	73	1.70688	25.0563	1	3	1	1	5	4	1	0	0	0	0	0	0	0	0	0	5	4	4	4	4	4	1	2	4	3	3	3	4	3	3	4	4
2	25	2	1	6	1	1	0	5.3	55	1.61544	21.0757	1	3	0	1	5	5	1	0	0	0	0	0	0	0	0	0	5	5	5	5	5	5	2	4	4	2	2	4	1	1	5	1	5
2	26	2	2	6	1	2	0	4.7	46	1.43256	22.4147	0	3	0	0	4	4	1	0	0	0	0	0	0	0	0	0	4	3	4	4	3	4	2	2	4	3	3	3	4	3	3	4	3
2	45	2	1	4	1	1	0	5.1	62	1.55448	25.6579	0	3	0	0	4	4	1	0	0	0	0	0	0	0	0	0	5	4	4	4	5	4	1	1	5	3	4	4	4	3	3	4	3
2	51	2	1	4	2	2	0	5.1	58	1.55448	24.0026	1	3	0	1	5	5	0	0	0	0	0	1	1	0	0	0	5	5	4	4	3	4	5	2	5	2	2	2	5	5	3	5	1
1	22	2	3	3	1	3	0	5.3	57	1.61544	21.842	0	1	1	1	5	5	1	0	0	0	0	0	0	0	0	0	5	5	5	5	5	5	1	5	5	5	3	5	5	1	5	1	5
2	19	1	4	2	1	4	0	5.6	76	1.70688	26.086	0	1	0	1	5	5	1	0	0	0	0	0	0	0	0	0	2	2	5	5	5	5	1	5	5	3	4	4	4	1	5	1	5
1	41	2	1	4	1	2	0	6.1	75	1.85928	21.6956	0	2	1	1	4	4	0	0	0	0	1	1	0	0	0	1	1	1	1	4	1	1	1	1	3	1	1	1	5	5	3	4	3
1	35	2	2	1	2	2	0	5.2	62	1.58496	24.6806	0	1	1	1	3	3	0	1	0	0	0	0	0	0	0	0	1	1	3	4	2	2	1	1	4	2	2	2	4	4	3	4	2
1	33	2	2	4	1	2	0	5.1	52	1.55448	21.5195	0	2	1	1	3	3	1	0	0	0	0	0	0	0	0	0	5	4	4	4	4	4	2	3	4	3	3	3	4	3	4	4	3
2	20	1	2	6	1	4	0	5.1	48	1.55448	19.8642	0	1	0	1	5	5	1	0	0	0	0	0	0	0	0	0	5	3	5	5	5	5	1	3	5	5	5	5	1	1	5	1	5
1	45	2	2	4	1	2	0	5.5	61	1.6764	21.7057	1	2	0	1	3	3	1	0	0	0	0	0	0	0	0	0	5	5	3	4	4	4	1	2	4	2	3	2	5	1	4	5	4
1	47	2	1	4	1	2	0	5.7	73	1.73736	24.1848	0	2	1	1	3	3	1	0	0	0	0	0	0	0	0	0	5	5	4	3	4	3	2	2	5	3	3	4	4	3	4	5	3
2	23	2	4	6	1	3	0	5.5	63	1.6764	22.4174	0	1	0	1	4	5	1	0	0	0	0	0	0	0	0	0	5	5	5	4	4	4	1	4	5	5	5	5	1	1	5	1	5
2	40	2	1	6	1	2	0	5.2	73	1.58496	29.0594	1	3	0	1	4	3	0	0	0	0	0	1	0	0	0	1	2	2	3	3	2	2	2	2	4	2	2	2	4	3	3	4	3
2	35	2	4	6	1	2	1	5.4	65	1.64592	23.9936	1	3	0	1	4	4	1	0	0	0	0	0	0	0	0	0	4	4	4	4	5	4	2	2	4	3	3	4	5	2	4	4	5
1	40	2	2	5	1	3	0	5.5	81	1.6764	28.8224	1	2	1	0	5	4	1	0	0	0	0	0	0	0	0	0	5	4	5	4	4	4	2	3	4	4	3	4	2	3	3	4	3
1	31	2	2	3	1	3	0	5.6	74	1.70688	25.3995	1	3	2	1	4	5	1	0	0	0	0	0	0	0	0	0	5	5	4	3	4	4	3	3	5	3	3	4	5	3	4	4	3
1	25	2	3	3	1	2	0	5.8	54	1.76784	17.2786	0	1	1	1	5	5	1	0	0	0	0	0	0	0	0	0	5	5	5	5	5	5	2	3	5	5	4	5	1	1	5	1	5
1	29	2	2	3	1	2	0	5.5	54	1.6764	19.2149	0	1	1	1	4	5	1	0	0	0	0	0	0	0	0	0	5	5	5	5	5	5	1	1	4	2	3	5	5	2	5	1	5
2	25	2	1	3	1	3	0	5	45	1.524	19.375	0	2	0	1	4	4	1	0	0	0	0	0	0	0	0	0	4	4	4	3	4	4	2	3	4	4	4	4	2	3	4	4	5
2	32	2	2	3	1	3	0	5.1	45	1.55448	18.6227	0	3	0	1	3	2	0	0	0	1	1	1	0	0	0	0	3	3	4	3	3	3	1	2	4	3	4	4	2	3	4	5	3
2	23	2	2	3	1	2	0	5.1	46	1.55448	19.0365	0	1	0	1	5	5	1	0	0	0	0	0	0	0	0	0	5	5	5	4	5	4	2	3	5	3	5	5	2	3	4	5	4
2	40	2	1	3	1	2	0	5.3	40	1.61544	15.3277	0	3	0	0	3	3	0	0	0	0	1	0	0	0	0	0	2	2	4	4	2	2	2	2	4	2	4	2	2	4	4	5	4
2	25	2	2	3	1	3	0	5.1	45	1.55448	18.6227	0	1	0	1	4	4	1	0	0	0	0	0	0	0	0	0	4	4	4	4	4	4	2	3	4	4	4	4	2	3	4	5	4
2	25	2	2	3	1	3	0	5	50	1.524	21.5278	0	2	0	1	3	3	1	0	0	0	0	0	0	0	0	0	4	4	4	4	4	4	2	3	4	4	4	4	2	3	4	5	4
2	26	2	3	3	1	3	0	5	45	1.524	19.375	0	2	0	1	3	2	1	0	0	0	0	0	0	0	0	0	3	3	4	4	3	3	2	3	4	4	4	4	2	3	4	5	4
2	28	2	2	3	1	3	0	5	42	1.524	18.0834	0	2	0	1	3	3	1	0	0	0	0	0	0	0	0	0	4	4	4	4	4	3	2	3	4	4	5	4	1	3	4	4	4
1	35	2	2	4	1	4	0	5.4	55	1.64592	20.3023	0	2	1	1	3	3	0	0	1	0	0	0	0	0	0	0	2	2	4	4	2	2	1	1	2	2	2	2	2	4	4	5	3
2	23	2	2	3	1	3	0	5.1	55	1.55448	22.7611	0	2	0	1	2	2	1	0	0	0	0	0	0	0	0	0	3	3	4	4	3	3	1	3	4	3	5	2	2	3	4	5	3
2	30	2	2	3	1	3	0	5.2	45	1.58496	17.9133	0	2	0	0	3	3	0	0	0	1	0	0	0	0	0	0	3	3	4	4	3	3	2	3	4	4	5	4	2	3	4	4	3
2	25	2	1	1	1	3	0	5.1	45	1.55448	18.6227	0	1	0	1	4	4	0	0	0	0	0	0	0	0	0	0	3	3	3	3	3	3	2	2	4	3	4	5	2	3	2	2	3
2	23	2	2	3	1	3	0	5	45	1.524	19.375	0	2	0	1	3	3	1	0	0	0	0	0	0	0	0	0	4	4	4	4	4	4	2	4	4	4	4	4	2	2	4	4	4
2	28	2	2	4	2	4	0	5.1	45	1.55448	18.6227	0	3	0	1	3	2	1	0	0	0	0	0	0	0	0	0	4	4	4	4	4	3	2	3	4	4	4	4	2	2	4	4	4
2	25	2	2	1	1	3	0	5.1	45	1.55448	18.6227	0	3	0	1	4	4	0	0	0	0	0	0	0	0	0	0	3	3	4	4	3	3	3	3	4	2	4	5	2	3	3	1	3
2	23	2	1	3	1	2	0	5	49	1.524	21.0973	0	3	0	1	3	3	1	0	0	0	0	0	0	0	0	0	4	4	4	4	4	4	2	4	4	4	4	4	2	2	4	4	4
2	30	2	2	3	1	3	0	5.3	45	1.61544	17.2437	0	2	0	1	3	3	1	0	0	0	0	0	0	0	0	0	4	4	4	3	4	3	2	2	4	4	4	4	2	3	4	5	4
2	27	2	3	3	1	3	0	5.1	55	1.55448	22.7611	0	2	0	1	4	2	1	0	0	0	0	0	0	0	0	0	4	4	4	3	4	3	2	2	4	4	4	4	2	3	4	5	4
1	30	2	2	5	1	4	0	5.5	60	1.6764	21.3499	0	2	2	1	3	3	1	0	0	0	0	0	0	0	0	0	4	4	4	4	4	3	2	2	4	4	4	4	2	3	4	4	4
2	35	2	1	6	1	3	0	5.4	63	1.64592	23.2554	1	3	0	1	4	4	1	0	0	0	0	0	0	0	0	0	5	4	4	4	4	4	2	4	4	4	4	4	4	4	3	4	4
2	33	2	1	6	1	2	0	5.5	60	1.6764	21.3499	1	5	0	0	3	3	0	0	0	0	0	1	1	0	0	0	2	2	4	4	4	3	1	1	3	2	2	2	4	3	3	4	2
1	35	2	1	4	2	2	0	5.7	65	1.73736	21.5344	1	4	1	0	2	3	0	0	0	0	1	1	1	0	0	0	1	1	3	3	2	2	1	1	4	2	2	2	4	4	3	4	2
2	41	2	1	6	1	2	0	5.1	56	1.55448	23.1749	1	3	0	1	4	4	1	0	0	0	0	0	0	0	0	0	3	3	4	3	4	3	3	2	3	3	3	3	4	1	4	5	3
2	35	2	2	6	1	1	0	4.9	52	1.49352	23.3121	0	2	0	1	3	3	1	0	0	0	0	0	0	0	0	0	2	2	3	3	3	2	3	3	4	4	3	4	4	3	3	3	4
2	32	3	1	4	1	2	0	5.1	59	1.55448	24.4164	0	1	0	1	5	5	1	0	0	0	0	0	0	0	0	0	5	1	5	5	5	1	1	1	5	5	5	5	5	5	5	5	5
2	52	2	1	4	2	2	0	4.5	41	1.3716	21.7936	1	3	0	1	5	5	1	0	0	0	0	0	0	0	0	0	5	1	5	4	4	2	1	1	5	5	5	5	5	4	5	5	1
2	45	2	1	1	1	2	0	4.9	45	1.49352	20.1739	0	2	0	1	5	5	1	0	0	0	0	0	0	0	0	0	5	1	5	5	5	4	1	4	5	5	5	5	5	2	4	4	4
1	51	2	1	3	1	2	0	5.8	65	1.76784	20.7983	1	2	2	1	5	5	0	1	1	0	0	0	0	1	1	1	1	1	5	5	1	2	2	2	4	2	3	5	5	5	5	5	1
2	38	2	1	4	1	2	0	5	47	1.524	20.2362	0	1	0	1	5	5	0	0	0	0	0	1	0	0	0	1	4	1	4	5	4	3	2	3	4	2	4	5	5	2	5	5	1
2	25	2	2	6	1	3	0	5.1	45	1.55448	18.6227	0	2	0	1	4	4	1	0	0	0	0	0	0	0	0	0	4	4	5	4	4	4	1	2	5	4	5	4	2	2	4	4	5
2	28	2	3	6	1	2	0	5.1	59	1.55448	24.4164	1	2	0	0	5	5	1	0	0	0	0	0	0	0	0	0	2	4	5	5	5	4	1	5	5	3	3	3	3	2	5	1	3
2	28	2	2	6	1	2	0	5.1	53	1.55448	21.9334	0	2	0	0	4	4	1	0	0	0	0	0	0	0	0	0	2	2	4	4	4	3	1	4	4	4	5	2	4	2	4	2	4
2	24	2	3	5	1	4	1	5	50	1.524	21.5278	0	2	0	1	5	5	1	0	0	0	0	0	0	0	0	0	5	5	5	5	5	5	1	5	5	2	4	4	3	1	5	3	5
1	28	2	2	3	1	4	0	5.4	46	1.64592	16.9801	1	1	1	1	5	5	1	0	0	0	0	0	0	0	0	0	3	3	5	5	5	5	1	1	5	3	3	5	2	2	5	1	1
2	22	2	1	6	1	3	0	5.2	55	1.58496	21.894	1	2	0	1	5	5	1	0	0	0	0	0	0	0	0	0	5	5	5	5	5	5	1	5	5	3	3	3	1	1	5	1	5
2	38	2	2	6	1	2	0	5.2	70	1.58496	27.8652	1	3	0	1	5	5	1	0	0	0	0	0	0	0	0	0	5	3	5	5	5	5	1	1	5	3	5	5	1	1	5	1	5
2	32	2	1	6	1	2	0	5	57	1.524	24.5417	0	2	0	1	5	5	1	0	0	0	0	0	0	0	0	0	5	5	5	5	5	5	2	4	5	2	3	5	1	1	5	1	5
1	35	2	1	3	1	3	1	6.1	78	1.85928	22.5634	1	2	1	1	4	4	1	0	0	0	0	0	0	0	0	0	4	4	3	4	4	3	2	4	4	4	5	4	3	3	5	4	3
2	38	2	2	6	1	3	0	5.1	54	1.55448	22.3472	1	2	0	0	5	5	1	0	0	0	0	0	0	0	0	0	5	5	5	3	5	5	1	3	5	3	3	5	4	1	5	1	5
1	30	2	1	4	2	4	0	5.5	65	1.6764	23.1291	1	2	0	1	3	4	1	0	0	0	0	0	0	0	0	0	2	4	2	2	4	4	1	2	4	3	4	3	4	2	4	2	4
1	38	2	3	4	1	3	0	6.2	65	1.88976	18.2012	0	2	0	0	5	5	1	0	0	0	0	0	0	0	0	0	5	5	5	5	3	3	2	4	5	2	3	4	4	1	5	1	5
2	19	2	2	6	2	3	0	4.6	45	1.40208	22.8911	1	3	0	1	4	4	1	0	0	0	0	0	0	0	0	0	4	4	4	4	5	4	2	4	4	4	4	2	1	2	4	2	4
1	26	2	1	4	1	2	0	5.1	60	1.55448	24.8302	0	1	1	1	5	5	1	0	0	0	0	0	0	0	0	0	5	5	5	5	5	5	1	5	5	3	3	5	4	1	5	1	5
1	26	2	2	3	1	2	0	5.5	65	1.6764	23.1291	1	3	1	1	3	3	1	0	0	0	0	0	0	0	0	0	4	3	4	4	3	3	2	2	5	3	3	4	4	3	4	5	4
2	35	2	2	3	1	2	0	5.4	55	1.64592	20.3023	0	1	0	1	3	4	1	0	0	0	0	0	0	0	0	0	4	2	4	3	4	2	2	3	4	3	5	5	5	2	4	4	4
1	38	2	1	4	1	2	0	5.7	62	1.73736	20.5405	1	1	1	1	4	3	1	0	0	0	0	0	0	0	0	0	4	3	4	4	4	3	1	2	4	1	3	4	4	3	3	4	4
1	42	2	1	4	1	3	0	5.7	72	1.73736	23.8535	1	2	1	0	4	4	1	0	0	0	0	0	0	0	0	0	4	3	4	4	4	4	2	3	4	2	3	4	4	1	4	5	4
1	36	2	2	5	1	3	1	5.6	75	1.70688	25.7428	1	3	1	1	4	4	1	0	0	0	0	0	0	0	0	0	4	2	4	3	4	3	2	2	4	2	4	4	1	2	4	5	4
1	33	2	2	4	1	2	0	5.6	75	1.70688	25.7428	1	3	1	1	4	4	1	0	0	0	0	0	0	0	0	0	4	3	4	3	4	3	2	3	4	3	3	3	4	2	4	5	4
1	36	2	3	5	2	4	0	5.8	72	1.76784	23.0381	0	1	0	1	5	5	1	0	0	0	0	0	0	0	0	0	4	2	4	2	4	4	1	2	3	2	2	3	4	3	4	4	4
2	22	2	1	6	1	2	0	5.2	60	1.58496	23.8844	1	3	0	1	5	4	1	0	0	0	0	0	0	0	0	0	4	3	3	4	4	3	1	3	4	2	3	3	4	2	3	4	4
1	34	3	1	4	1	2	0	5.5	58	1.6764	20.6382	0	1	1	0	5	4	1	0	0	0	0	0	0	0	0	0	5	4	3	3	4	3	2	4	4	2	3	4	4	3	4	4	3
1	42	2	1	4	1	2	0	5.8	62	1.76784	19.8384	0	1	1	1	3	3	1	0	0	0	0	0	0	0	0	0	4	3	4	3	4	4	1	2	4	3	3	3	5	3	4	5	4
2	25	2	4	6	1	3	0	5.4	60	1.64592	22.148	0	1	0	1	5	5	1	0	0	0	0	0	0	0	0	0	5	2	4	3	4	3	2	4	4	2	3	3	4	3	2	3	5
2	38	2	1	6	1	2	0	5.5	60	1.6764	21.3499	1	3	0	1	5	5	0	0	0	0	1	0	0	1	0	1	2	2	3	4	3	1	1	1	3	2	2	2	4	5	3	5	1
2	32	2	1	6	1	2	0	5.2	60	1.58496	23.8844	0	3	0	0	5	4	1	0	0	0	0	0	0	0	0	0	5	4	4	4	4	2	2	3	4	3	2	2	5	3	4	5	3
1	52	2	1	1	1	2	0	5.6	70	1.70688	24.0266	1	4	0	0	4	3	0	0	1	0	0	0	0	1	0	1	1	1	2	5	1	3	1	1	1	1	1	1	4	5	3	5	3
2	24	2	3	6	1	2	0	5.1	48	1.55448	19.8642	0	1	0	1	5	5	1	0	0	0	0	0	0	0	0	0	4	3	4	3	4	3	2	2	5	3	4	3	5	3	2	5	3
1	22	1	4	2	1	2	0	5.3	65	1.61544	24.9076	0	1	0	1	5	5	1	0	0	0	0	0	0	0	0	0	5	5	4	2	4	3	2	3	5	2	2	2	4	3	5	5	4
1	38	2	2	3	1	3	0	5.6	72	1.70688	24.7131	1	3	1	0	4	3	1	0	0	0	0	0	0	0	0	0	4	3	4	4	4	4	3	2	4	2	2	2	4	2	4	4	4
2	25	2	3	3	1	2	0	5.7	62	1.73736	20.5405	0	2	0	1	4	4	1	0	0	0	0	0	0	0	0	0	4	4	4	3	5	4	2	3	4	2	3	4	4	2	3	4	3
2	56	2	1	1	1	2	0	5.6	65	1.70688	22.3104	1	4	1	0	3	3	0	0	1	0	1	0	1	0	0	1	1	1	2	1	2	2	1	1	3	2	1	1	2	5	3	4	4
1	48	2	1	4	2	2	0	5.8	75	1.76784	23.998	0	1	1	0	4	3	1	0	0	0	0	0	0	0	0	0	5	4	4	3	4	3	2	1	3	2	2	4	5	3	4	4	4
1	38	2	2	3	1	2	0	5.6	58	1.70688	19.9077	0	3	0	1	4	3	1	0	0	0	0	0	0	0	0	0	4	3	4	3	4	3	2	3	4	2	2	2	4	3	4	5	4
2	19	2	3	2	1	2	0	5	51	1.524	21.9584	0	2	0	1	4	3	1	0	0	0	0	0	0	0	0	0	5	4	4	2	4	3	2	3	5	2	2	2	4	3	4	2	4
1	32	2	2	4	1	2	0	5.5	60	1.6764	21.3499	0	1	1	1	4	3	1	0	0	0	0	0	0	0	0	0	5	4	4	3	4	3	2	3	4	2	4	3	4	3	2	4	4
1	52	2	1	3	1	3	0	5.1	52	1.55448	21.5195	0	1	0	1	4	3	0	0	1	0	1	1	0	0	0	1	2	2	4	4	2	4	1	1	4	2	1	3	5	4	3	4	2
1	21	1	4	2	1	2	0	5.3	64	1.61544	24.5244	0	1	0	1	5	4	1	0	0	0	0	0	0	0	0	0	4	4	4	3	4	3	2	3	4	2	4	4	3	2	4	4	4
1	26	2	1	3	1	2	0	5.7	68	1.73736	22.5283	0	1	1	1	4	5	1	0	0	0	0	0	0	0	0	0	4	4	4	3	5	4	2	4	4	1	1	3	4	2	4	4	4
1	52	2	1	1	1	2	0	5.6	75	1.70688	25.7428	0	2	0	0	4	3	1	0	0	0	0	0	0	0	0	0	4	3	4	3	4	3	2	2	5	4	3	3	3	2	3	4	4
2	47	2	1	1	1	2	0	5.4	60	1.64592	22.148	0	2	0	1	3	3	1	0	0	0	0	0	0	0	0	0	4	4	4	3	4	4	2	3	4	1	2	2	4	2	3	4	4
1	36	2	2	3	1	3	0	5.6	72	1.70688	24.7131	1	3	0	1	3	3	1	0	0	0	0	0	0	0	0	0	4	4	5	4	5	4	1	2	5	3	3	3	2	2	4	4	3
1	24	1	4	2	1	3	0	5.5	67	1.6764	23.8407	0	1	0	1	4	5	1	0	0	0	0	0	0	0	0	0	4	4	4	4	5	4	2	3	4	3	3	3	3	3	4	2	4
2	55	2	1	1	1	1	0	5.1	45	1.55448	18.6227	1	5	0	0	3	3	0	0	1	0	1	1	0	0	0	1	1	1	1	3	1	1	1	1	5	5	5	5	4	2	4	5	4
2	27	2	1	3	1	2	0	5.4	62	1.64592	22.8862	1	3	0	1	5	4	1	0	0	0	0	0	0	0	0	0	5	5	4	4	5	4	1	3	4	2	2	2	4	3	4	4	4
1	36	2	1	4	1	2	0	5.7	72	1.73736	23.8535	1	3	0	1	4	3	1	0	0	0	0	0	0	0	0	0	4	4	4	4	4	3	2	2	4	2	3	2	4	3	4	4	4
1	25	2	2	4	2	2	0	5.4	55	1.64592	20.3023	0	2	1	1	4	4	1	0	0	0	0	0	0	0	0	0	5	4	4	3	4	3	2	3	4	2	2	2	2	2	4	5	4
1	35	2	1	5	1	3	0	5	55	1.524	23.6806	0	1	2	1	4	5	1	0	0	0	0	0	0	0	0	0	4	3	5	4	4	4	2	2	5	2	1	1	4	3	3	4	4
1	28	2	2	4	1	2	0	5.6	60	1.70688	20.5942	0	1	1	1	5	4	1	0	0	0	0	0	0	0	0	0	4	5	4	4	5	4	2	1	4	3	2	2	4	3	3	2	3
																		0	392	386	396	381	366	370	375	382	367
																		1	8	14	4	19	34	30	25	18	33
